# Supplementary material for: LDH-Indomethacin Nanoparticles Antitumoral Action: A Possible Coadjuvant Drug for Cancer Therapy
Source: Molecules. 2024 Jul 17;29(14):3353. doi: 10.3390/molecules29143353 (PMC11279815; doi:10.3390/molecules29143353)
Supplement: Supplementary file 1 [file molecules-29-03353-s001.zip]

Archive with 1 entries (1 files):
- molecules-3071252-supplementary.pdf
